# Supplementary material for: miRNA Signatures in Endometrial Cancer: Implications for Oncogenesis and Polymerase Epsilon (POLE) Mutation Status
Source: Int J Mol Sci. 2025 Oct 27;26(21):10438. doi: 10.3390/ijms262110438 (PMC12610453; doi:10.3390/ijms262110438)
Supplement: Supplementary file 1 [file ijms-26-10438-s001.zip]

Archive with 1 entries (1 files):
- ijms-3917769-supplementary.xlsx
