# Supplementary material for: miRNA Signatures in Endometrial Cancer: Implications for Oncogenesis and Polymerase Epsilon (POLE) Mutation Status
Source: Int J Mol Sci. 2025 Oct 27;26(21):10438. doi: 10.3390/ijms262110438 (PMC12610453; doi:10.3390/ijms262110438)
Supplement: Supplementary file 1 [file ijms-26-10438-s001.zip › ijms-3917769-supplementary.xlsx]

## Sheet: POWER CALCULATIONS
Power analysis of ΔCt variability for both group comparisons. Curves show the relationship between effect size (|log₂ fold change|) and statistical power (1−β) under two multiple-testing corrections: Bonferroni (solid lines) and Benjamini–Hochberg (BH) effective α (dashed lines). (A) Cancer vs Healthy comparison (n = 40 vs 20). At 80 % power, the MDES was 2.23 log₂ units (~4.7-fold) under Bonferr…

## Sheet: power_MDES_Cancer_vs_Healthy
Contrast	n_case	n_control	representative_SD_DeltaCt	m_tests	pi0	Alpha_Control	alpha1	alpha2	Power	MDES_log2FC	MDES_fold_change
Cancer vs Healthy	40	20	1.80388	84	0.242244	Bonferroni	0.000595238	0.0378878	0.8	2.22558	4.67699
Cancer vs Healthy	40	20	1.80388	84	0.242244	Bonferroni	0.000595238	0.0378878	0.9	2.45512	5.48359
Cancer vs Healthy	40	20	1.80388	84	0.242244	BH-effective	0.000595238	0.0378878	0.8	1.46883	2.76798
Cancer vs Healthy	40	20	1.80388	84	0.242244	BH-effective	0.000595238	0.0378878	0.9	1.69038	3.22742

## Sheet: power_MDES_POLE_vs_POLEminus
Contrast	n_case	n_control	representative_SD_DeltaCt	m_tests	pi0	Alpha_Control	alpha1	alpha2	Power	MDES_log2FC	MDES_fold_change
POLE vs POLE-	7	33	1.78327	84	0.486875	Bonferroni	0.000595238	0.0256563	0.8	3.4407	10.8581
POLE vs POLE-	7	33	1.78327	84	0.486875	Bonferroni	0.000595238	0.0256563	0.9	3.79671	13.8971
POLE vs POLE-	7	33	1.78327	84	0.486875	BH-effective	0.000595238	0.0256563	0.8	2.3583	5.12767
POLE vs POLE-	7	33	1.78327	84	0.486875	BH-effective	0.000595238	0.0256563	0.9	2.69631	6.48144
